# Supplementary material for: ADAM10 Expression by Ameloblasts Is Essential for Proper Enamel Formation
Source: Int J Mol Sci. 2024 Dec 7;25(23):13184. doi: 10.3390/ijms252313184 (PMC11641948; doi:10.3390/ijms252313184)
Supplement: Supplementary file 1 [file ijms-25-13184-s001.zip]

Archive with 1 entries (1 files):
- ijms-3337133-supplementary.pdf
